# Supplementary material for: Survey dataset on citizens’ perspective regarding government's use of social media for provision of quality information and citizens online political participation in Pakistan
Source: Data Brief. 2020 Sep 12;32:106311. doi: 10.1016/j.dib.2020.106311 (PMC7508996; doi:10.1016/j.dib.2020.106311)
Supplement: Supplementary file 1 [file mmc1.xml]

<?xml version="1.0" encoding="utf-8" standalone="no"?>
<data>
  <datasets>
    <author>sobia.ias@pu.edu.pk</author>
    <type>1</type>
    <dataset>
      <name>Survey Dataset on Government's Provision of Quality Information on Social Media and Citizens' Online Political Participation in Pakistan</name>
      <caption />
      <description>The survey data was collected to assess the perception of citizens regarding the provision of quality information by a government agency on social media and its influence on their perception of transparency, trust, responsiveness of the agency and citizens' online political participation. The responses were taken from 388 social media (Facebook and Twitter) followers of a government agency i.e. Punjab Food Authority.</description>
      <filetype>
        <name />
      </filetype>
      <filesize />
      <source>0</source>
      <sourcename>Original Data</sourcename>
      <access>
        <type>1</type>
        <name>Data available in data repository</name>
        <reponame>Mendeley Data</reponame>
        <PersistentId>http://dx.doi.org/10.17632/3mhk2jv94m.2</PersistentId>
        <deeplinkurl>https://data.mendeley.com/datasets/3mhk2jv94m/2</deeplinkurl>
      </access>
    </dataset>
  </datasets>
</data>
